# Supplementary material for: Multidrug resistance of Botrytis cinerea associated with its adaptation to plant secondary metabolites
Source: mBio. 2024 Jan 23;15(2):e02237-23. doi: 10.1128/mbio.02237-23 (PMC10865845; doi:10.1128/mbio.02237-23)
Supplement: Supplemental material — Tables S1 to S6. [file mbio.02237-23-s0001.xlsx]

## Sheet: 1
Supplementary Table 1 Sensitivity of plant-secondary-metabolite (PSM)-induced Botrytis cinerea B05.10 mutants to the boscalid, fluazinam, azoxystrobin and fludioxonil at the 0 (CK) , 5th, 10th and 15th generations
PSM	Boscalid EC50 (mg/L)				Fluazinam EC50 (mg/L)				Azoxystrobin EC50 (mg/L)				Fludioxonil EC50 (mg/L)				Prochloraz EC50 (mg/L)				Difenoconazole EC50 (mg/L)				Pyrimethanil EC50 (mg/L)
	CK	5th	10th	15th	CK	5th	10th	15th	CK	5th	10th	15th	CK	5th	10th	15th	CK	5th	10th	15th	CK	5th	10th	15th	CK	5th	10th	15th
Anethene	1.71	1.22	1.4	0.64	0.002	0.009	0.0001	0.006	0.03	0.01	0.04	0.001	0.002	0.0104*	0.0028	0.0118*	0.0112	0.0258	0.046	0.0407	0.1137	0.1181	0.2585	0.7734	0.2978	0.71	0.2872	0.427
Camptothecin	1.71	1.29	3.07*	5.9*	0.002	0.007	0.002	0.002	0.03	0.04	0.04	0.007	0.002	0.0053*	0.0193*	0.0042	0.0112	0.0448	0.0561*	0.0366	0.1137	0.5879*	0.0757	0.1683	0.2978	0.3817	0.0329	0.3149
Chalcone	1.71	0.86	1.02	1.66	0.002	0.006	0.009	0.007	0.03	0.005	0.03	0.17*	0.002	0.0077*	0.0011	0.0055*	0.0112	0.0331	0.0299	0.0361	0.1137	0.5694*	0.3121	0.2887	0.2978	0.4752	0.5368	2.2795
Eugenol	1.71	0.47	2.39*	5.31*	0.002	0.02*	0.002	0.002	0.03	0.02	0.05*	0.14*	0.002	0.0051	0.0053	0.0025	0.0112	0.0358	0.0577*	0.0358	0.1137	0.7374*	0.1793	0.1307	0.2978	0.4579	0.3303	0.4076
Farnesol	1.71	0.9	3.71*	1.87*	0.002	0.007	0.001	0.002	0.03	0.02	0.04	0.06*	0.002	0.0263*	0.0112*	0.0091	0.0112	0.0248	0.0271	0.0509	0.1137	0.3773	0.5157*	0.5438*	0.2978	1.0618*	0.4311	1.5789*
Flavanone	1.71	1.54	3.38*	1	0.002	0.01	0.001	0.02	0.03	0.01	0.008	0.008	0.002	0.0213*	0.0051	0.0177*	0.0112	0.0419	0.0306	0.0382	0.1137	0.2017	0.1797	0.1346	0.2978	0.5758	0.3686	0.4066
Psoralen	1.71	0.7	2.02*	0.79	0.002	0.02	0.0009	0.001	0.03	0.008	0.03	0.07*	0.002	0.0364*	0.0023	0.0062	0.0112	0.0257	0.0202	0.0299	0.1137	0.186	0.0611	0.2148	0.2978	0.6125	0.2738	0.1656
Reserpine	1.71	0.83	3.12*	2.11*	0.002	0.01	0.002	0.007	0.03	0.005	0.01	0.12	0.002	0.0113*	0.0005	0.0002	0.0112	0.0153	0.0238	0.0376	0.1137	0.0136	0.2469	1.0062*	0.2978	0.4628	0.0261	1.3429*
Resveratrol	1.71	0.36	1.03	0.99	0.002	0.005	0.02	0.04*	0.03	0.61*	0.79*	0.08*	0.002	0.0229*	0.0033	0.0348*	0.0112	0.0574*	0.0773	0.0686	0.1137	0.453	0.8635*	0.8377*	0.2978	0.5175	0.4558	0.5303
Salicylic Acid	1.71	0.74	1.76*	1.7	0.002	0.009	0.01	0.002	0.03	0.03	0.03	0.09*	0.002	0.0354*	0.0248*	0.0159*	0.0112	0.0419	0.0209	0.0285	0.1137	0.1297	0.1133	0.0422	0.2978	0.3964	0.2746	0.2596
* Indicates significant differences at P < 0.05. Bold fonts indicate an increase of EC50 or decrease of sensitivity to fungicides. CK is a non-treated or fungicide-free control

## Sheet: 2
Supplementary Table 2 Resistance factors (RFs) and stability of induced mutants of Botrytis cinerea B05.10 at the 15th generations
Isolate and generation	Boscalid					Fluazinam					Azoxystrobin					Fludioxonil					Prochloraz					Difenoconazole					Pyrimethanil
	EC50 (mg/ml)		RF a			EC50 (mg/ml)		RF			EC50 (mg/ml)		RF			EC50 (mg/ml)		RF			EC50 (mg/ml)		RF			EC50 (mg/ml)		RF			EC50 (mg/ml)		RF
	1st	10th	1st	10th	FSC b	1st	10th	1st	10th	FSC	1st	10th	1st	10th	FSC	1st	10th	1st	10th	FSC	1st	10th	1st	10th	FSC	1st	10th	1st	10th	FSC	1st	10th	1st	10th	FSC
B05.10	0.271658		-	-	-	0.00815018		-	-	-	0.03		-	-	-	0.002		-	-	-	0.0112024		-	-	-	0.113701		-	-	-	0.297813		-	-	-
Anethene 15th	0.64	0.512152	2.3559	1.88528	0.800238	0.006	0.0112741	0.73618	1.3833	1.87902	0.001	0.0112474	0.0333333	0.374915	11.2474	0.0118	0.0338464	5.9	16.9232	2.86834	0.0407085	0.0301777	3.63392	2.69387	0.741312	0.773383	0.14248	6.80192	1.25312	0.18423	0.426986	1.16397	1.43374	3.90838	2.72601
Camptothecin 15th	5.9	2.23726	21.7185	8.23556	0.379196	0.002	0.00665899	0.245393	0.817035	3.32949	0.007	0.034877	0.233333	1.16257	4.98244	0.0042	0.00162263	2.1	0.811316	0.386341	0.0365697	0.0313294	3.26446	2.79668	0.856705	0.168258	0.0927371	1.47983	0.815624	0.551161	0.314917	0.47137	1.05743	1.58277	1.49681
Chalcone 15th	1.66	0.541776	6.11062	1.99433	0.326371	0.007	0.00651135	0.858877	0.798921	0.930193	0.17	0.288262	5.66667	9.60873	1.69566	0.0055	0.00372951	2.75	1.86476	0.678094	0.0361355	0.0184856	3.2257	1.65015	0.511562	0.288712	0.0907309	2.53922	0.79798	0.314261	2.27946	0.429946	7.65398	1.44368	0.188618
Eugenol 15th	5.31	0.651288	19.5466	2.39746	0.122653	0.002	0.0091034	0.245393	1.11696	4.5517	0.14	0.238335	4.66667	7.94451	1.7024	0.0025	0.00666691	1.25	3.33346	2.66676	0.0358497	0.00709288	3.20019	0.63316	0.19785	0.130733	0.0339991	1.1498	0.299022	0.260065	0.407587	0.636614	1.3686	2.13763	1.56191
Farnesol 15th	1.87	0.30838	6.88365	1.13518	0.164909	0.002	0.00613122	0.245393	0.752281	3.06561	0.06	0.0150067	2	0.500225	0.250112	0.0091	0.0119035	4.55	5.95174	1.30808	0.0509158	0.00242501	4.54509	0.216473	0.0476278	0.543787	0.0168148	4.78262	0.147887	0.0309217	1.57888	0.218956	5.30157	0.735211	0.138678
Flavanone 15th	1	1.40852	3.6811	5.18491	1.40852	0.02	0.0151693	2.45393	1.86123	0.758466	0.008	0.741843	0.266667	24.7281	92.7304	0.0177	0.002966	8.85	1.483	0.167571	0.0382277	0.0213542	3.41247	1.90622	0.558606	0.134612	1.28034	1.18391	11.2606	9.51134	0.40663	1.96869	1.36539	6.61049	4.84148
Psoralen 15th	0.79	0.372379	2.90807	1.37077	0.471366	0.001	0.00235567	0.122697	0.289033	2.35567	0.07	0.0495561	2.33333	1.65187	0.707944	0.0062	0.00762604	3.1	3.81302	1.23001	0.0298675	0.0320288	2.66618	2.85911	1.07236	0.214792	0.352488	1.8891	3.10013	1.64107	0.165629	0.286892	0.55615	0.963329	1.73214
Reserpine 15th	2.11	0.784083	7.76712	2.88629	0.371603	0.007	0.00369676	0.858877	0.453581	0.528109	0.12	0.194992	4	6.49974	1.62494	0.0002	0.00239234	0.1	1.19617	11.9617	0.0375926	0.0170973	3.35578	1.52623	0.454806	1.00619	0.288882	8.84941	2.54072	0.287106	1.34289	1.76386	4.50918	5.92271	1.31348
Resveratrol 15th	0.99	0.964166	3.64429	3.54919	0.973905	0.04	0.0152893	4.90787	1.87595	0.382233	0.08	0.195781	2.66667	6.52604	2.44726	0.0348	0.0135086	17.4	6.75432	0.388179	0.0685667	0.0365926	6.12073	3.26651	0.53368	0.837677	0.573022	7.36738	5.03974	0.684061	0.530262	0.314742	1.78052	1.05684	0.593559
Salicylic Acid 15th	1.7	0.154793	6.25787	0.569808	0.0910546	0.002	0.00917791	0.245393	1.1261	4.58896	0.09	0.0117989	3	0.393297	0.131099	0.0159	0.0130592	7.95	6.52961	0.821335	0.0284515	0.0783432	2.53978	6.99345	2.75357	0.0421855	0.0982837	0.371022	0.864406	2.3298	0.25964	0.275988	0.871821	0.926715	1.06296
a RF = effective concentration for 50% growth inhibition (EC50) of the mutant/EC50 of the parental isolate. b FSC = factor of sensitivity change, calculated as the ratio of RF values at the 1st over the 10th transfers

## Sheet: 3
Supplementary Table 3 Sensitivity of Resveratrol-induced Botrytis cinerea B05.10 mutants to the boscalid, fluazinam, azoxystrobin, fludioxonil, prochloraz, difenoconazole and pyrimethanil at at the 20th and 30th
Isolate and generation	EC50 (mg/L)
	Boscalid	Fluazinam	Azoxystrobin	Fludioxonil	Prochloraz	Difenoconazole	Pyrimethanil
B05.10	0.271658	0.00815018	0.03	0.002	0.0112024	0.113701	0.297813
Resveratrol 20th	0.616957	0.0225188	0.499686	0.020286	0.0641781	3.02427	1.266
Resveratrol 30th	1.75827	0.0187076	0.851366	0.0175804	0.0829126	4.77115	0.643527

## Sheet: 4
Supplementary Table 4 Transcript factors related to multidrug resistance in pathogen
Transcription factor	Pathogen	Domain	GeneID	Regulation gene	Reference
Mrr1	Candida albicans	Zn(II)2Cys6	BCIN_03g00450	MDR1	Song M, Zhang M, Lu J, Xie F, Song J, Luan X, Hou X, Lou H, Chang W. 2022. Palmarumycin P3 reverses Mrr1-mediated azole resistance by blocking the efflux pump Mdr1. Antimicrob Agents Chemother 66(3):e02126-21. https://doi.org/10.1128/aac.02126-21
			BCIN_13g03910
			BCIN_16g03230
			BCIN_11g05340
Mrr2	Candida albicans	Zn(II)2Cys6	BCIN_15g00120	CDR1	Nishimoto AT, Zhang Q, Hazlett B, Morschhäuser J, David Rogers P. 2019. Contribution of clinically derived mutations in the gene encoding the zinc cluster transcription factor Mrr2 to fluconazole antifungal resistance and CDR1 expression in Candida albicans. Antimicrob Agents Chemother 63(5):10-1128. https://doi.org/10.1128/AAC.00078-19
			BCIN_02g01900
			BCIN_03g00450
Xdr1	Sclerotinia homoeocarpa	Zn2Cys6	BCIN_03g02160	BcatrD, BcCYP65	Sang H, Hulvey JP, Green R, Xu H, Im J, Chang T, Jung G. 2018. A xenobiotic detoxification pathway through transcriptional regulation in filamentous fungi. MBio 9(4):10-1128. https://doi.org/10.1128/mbio.00457-18
Pdr13	Saccharomyces cerevisiae	Hsp70 homologue	BCIN_06g00260	posttranslational Pdr1p regulation	Wolfger H, Mamnun YM, Kuchler K. 2001. Fungal ABC proteins: Pleiotropic drug resistance, stress response and cellular detoxification. Res Microbiol 152(3-4):375-389. https://doi.org/10.1016/S0923-2508(01)01209-8
			BCIN_03g06600
War1p	Candida albicans	Zn(II)2Cys6	BCIN_03g01840	Pdr12p	Kren A, Mamnun YM, Bauer BE, Schu C, Wolfger H, Hatzixanthis K, Mollapour M, Gregori C, Piper P, Kuchler K. 2003. War1p, a novel transcription factor controlling weak acid stress response in yeast. Mol Cell Biol 23(5):1775-1785. https://doi.org/10.1128/MCB.23.5.1775
			BCIN_01g03660
Upc2a	Candida albicans	Zn2Cys6	BCIN_10g03530	CDR1, PDR1	Vu BG, Stamnes MA, Li Y, David Rogers P, Scott Moye-Rowley W. 2021. The Candida glabrata Upc2A transcription factor is a global regulator of antifungal drug resistance pathways. PLoS Genet 17(9):e1009582. https://doi.org/10.1371/journal.pgen.1009582
			BCIN_06g05210
			BCIN_02g03500
Tac1	Candida albicans	Zn2Cys6	BCIN_13g02900	Cdr1, Cdr2	Lohberger A, Coste AT, Sanglard D. 2014. Distinct roles of Candida albicans drug resistance transcription factors TAC1, MRR1, and UPC2 in virulence. Eukaryot Cell 13(1):127-142. https://doi.org/10.1128/EC.00245-13
			BCIN_03g02160
			BCIN_11g05340
			BCIN_03g00220
Pdr1	Saccharomyces cerevisiae Candida albicans Candida glabrata	Zn(II)2Cys6	BCIN_10g03880	TPO1, PDR5	Tsai HF, Krol AA, Sarti KE, Bennett JE. 2006. Candida glabrata PDR1, a transcriptional regulator of a pleiotropic drug resistance network, mediates azole resistance in clinical isolates and petite mutants. Antimicrob Agents Chemother 50(4):1384-1392. https://doi.org/10.1128/AAC.50.4.1384-1392.2006 Teixeira MC, Sá-Correia I. 2002. Saccharomyces cerevisiae resistance to chlorinated phenoxyacetic ac…
Pdr3	Saccharomyces cerevisiae	Zn2Cys6	BCIN_16g03200	SNQ2, YOR1, PDR5, PDR10, PDR15, FLR1	Swagatika S, Tomar RS. 2021. ABC transporter Pdr5 is required for cantharidin resistance in Saccharomyces cerevisiae. Biochem Biophys Res Commun 553:141-147. https://doi.org/10.1016/j.bbrc.2021.03.074
			BCIN_13g04870
Yrr1p	Saccharomyces cerevisiae	Zn2Cys6	BCIN_04g03220	YOR1, SNQ2, FLR1	Le Crom S, Devaux F, Marc P, Zhang X, Moye-Rowley WS, Jacq C. 2002. New insights into the pleiotropic drug resistance network from genome-wide characterization of the YRR1 transcription factor regulation system. Mol Cell Biol 22(8):2642-2649. https://doi.org/10.1128/mcb.22.8.2642-2649.2002 Lucau-Danila A, Delaveau T, Lelandais G, Devaux F, Jacq C. 2003. Competitive promoter occupancy by two yeast…
			BCIN_14g00770
Cap1p	Candida albicans	bZIP	BCIN_13g05610	MDR1(MFS), YCF1(ABC), GLR1, TRR1	Zhang X, De Micheli M, Coleman ST, Sanglard D, Moye-Rowley WS. 2000. Analysis of the oxidative stress regulation of the Candida albicans transcription factor, Cap1p. Mol Microbiol 36(3):618-629. https://doi.org/10.1046/j.1365-2958.2000.01877.x
Stb5p	Saccharomyces cerevisiae	Zn2Cys6	BCIN_15g00080	CDR1, CDR2, PDH1, YOR1.	Noble JA, Tsai HF, Suffis SD, Su Q, Myers TG, Bennett JE. 2013. STB5 is a negative regulator of azole resistance in Candida glabrata. Antimicrob Agents Chemother 57(2):959-967. https://doi.org/10.1128/AAC.01278-12
			BCIN_09g05540

## Sheet: 5
Supplementary Table 5 Sensitivity of Botrytis cinerea strains to fungicides azoxystrobin, boscalid, fuazinam, fludioxonil, difenoconazole, pyrimethanil, and prochloraz
Isolate	Boscalid		Fluazinam		Azoxystrobin		Fludioxonil		Prochloraz		Difenoconazole		Pyrimethanil
	EC50 (µg/mL)	P value	EC50 (µg/mL)	P value	EC50 (µg/mL)	P value	EC50 (µg/mL)	P value	EC50 (µg/mL)	P value	EC50 (µg/mL)	P value	EC50 (µg/mL)	P value
B05.10	0.2717	-	0.0082	-	0.03	-	0.002	-	0.0112	-	0.1137	-	0.2978	-
CK	0.2678	0.807861	0.0198	0.530756	0.0022	0.0882358	0.005	0.131955	0.0109	0.901359	0.0536	0.050606	0.1818	0.581235
BO1	0.459	0.0198889	0.0456	0.0329804	0.1239	0.0335799	0.0387	0.0363309	0.0688	0.00503823	0.958	0.00214259	2.6622	0.0407867
BO10	0.8726	0.00111281	0.0109	0.0249786	0.0886	0.015393	0.0365	0.0272335	0.0514	0.0125217	0.204	0.131682	2.2701	0.0348177
DO2	0.3972	0.0196746	0.0172	0.0156881	0.0082	0.0407639	0.0141	0.0752645	0.0683	0.00577979	0.1632	0.693265	3.0786	0.0374412
DO16	0.3268	0.060623	0.0107	0.203641	0.0022	0.016963	0.0125	0.00741824	0.0427	0.0383824	0.3146	0.0180367	2.0027	0.0773774
KO1	0.3092	0.226092	0.0102	0.179342	0.0869	0.0223746	0.0123	0.0197702	0.0166	0.365688	0.3253	0.00833548	0.447	0.16576
KO2	0.2297	0.251749	0.0161	0.0301901	0.07	0.0112473	0.0152	0.0136928	0.0201	0.202007	0.2126	0.0782327	0.2747	0.912878
CK: the transformants for B05.10 with empty vector; BO1 and BO10: the transformants for B05.10 with BcatrB; DO2 and DO16: the transformants for B05.10 with BcatrD; KO1 and KO2: the transformants for B05.10 with BcatrK

## Sheet: 6
Supplementary Table 6 Primers used for vector construction and quantitative polymerase chain reaction (qPCR)
Activity	Genes	Sequences
Overexpression	BcatrB	F: ACATCACAATGTCGACATGGCAGCCATTGAGCCTG
		R: CCTTGCCCATTCTAGATTCAGCCCCCTTGGTCTTC
	BcatrD	F: ACATCACAATGTCGACATGGCCACTTCGGCACCT
		R: CCTTGCCCATTCTAGAAGCATCTGCCTTCTTCTTCGAGA
	BcatrK	F: ACATCACAATGTCGACATGGAGAAAGACAGGGAGGAGAC
		R: CCTTGCCCATTCTAGAACGACGATTGAAGTTGAAGTATCTC
qPCR	BcActin	F: TCCAAGCGTGGTATTCTTACCC
		R: TGGTGCTACACGAAGTTCGTTG
	BcatrA	F: CTGGACGAGGCTACTTCTGG
		R: TGTACTCCACGGTCACCAAA
	BcatrB	R: AGAGAGGGGTTGCGAATTCA
		R: AGAGAGGGGTTGCGAATTCA
	BcatrC	F: TTTGGAATCCAGAAGCAACC
		R: TTCTTCGTGGCCTTTGTTCT
	BcatrD	F: TCCAGGAGCCAGCAATACAA
		R: AACCCTGCGGCAAATGAATT
	BcatrE	F: ACAATCATCTGCGGGAAAAC
		R: GAATCTGTGCAACGAAAGCA
	BcatrF	F: AGGGGCAAGACACTTTTGTG
		R: GCCCTTGCAAAATCCTCTTT
	BcatrG	F: AGATACTCGGCGTTGCTTGT
		R: TTTGGCAAAAAGGACGAAAG
	BcatrH	F: GGACAACGTGCAAAGATTCA
		R: TGCCTGTTCCGTGTGTGTAT
	BcatrI	F: TTAGATGCCGAATCCGAAAC
		R: AATTTCGAAAAGGCCGAGTT
	BcatrJ	F: CGCTTATCAAGAGCACACCA
		R: GCCATTCAAATGTGGGAATC
	BcatrK	F: CCGCTTTGATGGAGAACGAG
		R: GTGATGTAGTCGCCACCAAC
	BcatrN	F: ACTCCATCCCCAATCGAAA
		R: AGTGATTGGGCAACTGACA
